# Supplementary material for: Effects of Dietary Supplementation with Protected Sodium Butyrate on Gut Microbiota in Growing-Finishing Pigs
Source: Animals (Basel). 2021 Jul 19;11(7):2137. doi: 10.3390/ani11072137 (PMC8300649; doi:10.3390/ani11072137)
Supplement: Supplementary file 1 [file animals-11-02137-s001.zip]

Archive with 1 entries (1 files):
- animals-1294560-supplementary.pdf
